# Supplementary material for: Development of an Ultra-Performance Liquid Chromatography-Tandem Mass Spectrometry Method for Hydroxylated Polychlorinated Biphenyls in Animal-Derived Food
Source: Molecules. 2022 Oct 25;27(21):7247. doi: 10.3390/molecules27217247 (PMC9656064; doi:10.3390/molecules27217247)
Supplement: Supplementary file 1 [file molecules-27-07247-s001.zip]

Archive with 1 entries (1 files):
- molecules-1987184-supplementary.pdf
